# Supplementary material for: Pleomorphic effects of three small-molecule inhibitors on transcription elongation by Mycobacterium tuberculosis RNA polymerase
Source: eLife. 2025 Oct 3;14:e105545. doi: 10.7554/eLife.105545 (PMC12558654; doi:10.7554/eLife.105545)
Supplement: Figure 3—source data 1. [file elife-105545-fig3-data1.zip]

Archive with 3 entries (2 files):
- Figure 3 Source Data 1/
- Figure 3 Source Data 1/Gel 1 Consensus Pause his, Eco vs MtbRNAP.tif
- Figure 3 Source Data 1/Gel 2 Consensus Pauses a, b, c, and d, EcoRNAP vs MtbRNAP.tif
