# Supplementary material for: Pleomorphic effects of three small-molecule inhibitors on transcription elongation by Mycobacterium tuberculosis RNA polymerase
Source: eLife. 2025 Oct 3;14:e105545. doi: 10.7554/eLife.105545 (PMC12558654; doi:10.7554/eLife.105545)
Supplement: Figure 3—source data 2. [file elife-105545-fig3-data2.zip]

Archive with 2 entries (1 files):
- Figure 3 Source Data 2/
- Figure 3 Source Data 2/Figure 3 Source Data 2.pdf
